# Supplementary material for: Phenotypic and Genetic Spectrum in 309 Consecutive Pediatric Patients with Inherited Retinal Disease
Source: Int J Mol Sci. 2024 Nov 14;25(22):12259. doi: 10.3390/ijms252212259 (PMC11595089; doi:10.3390/ijms252212259)
Supplement: Supplementary file 1 [file ijms-25-12259-s001.zip]

Archive with 1 entries (1 files):
- ijms-3246842-supplementary.pdf
